# Supplementary material for: Large increase of vertebral osteomyelitis in France: a 2010–2019 cross-sectional study
Source: Epidemiol Infect. 2021 Oct 6;149:e227. doi: 10.1017/S0950268821002181 (PMC8569834; doi:10.1017/S0950268821002181)
Supplement: Supplementary file 1 [file hygsup.zip]

Archive with 3 entries (3 files):
- S0950268821002181sup001.docx
- S0950268821002181sup002.docx
- S0950268821002181sup003.docx
